# Supplementary material for: Characterization of Microbiological Quality of Whole and Gutted Baltic Herring
Source: Foods. 2022 Feb 9;11(4):492. doi: 10.3390/foods11040492 (PMC8871270; doi:10.3390/foods11040492)
Supplement: Supplementary file 1 [file foods-11-00492-s001.zip]

Archive with 1 entries (1 files):
- foods-1564917-supplementary.pdf
